# Supplementary material for: Multiomics Analysis of Nucleotide Metabolism Highlights the Important Role of Adenylate Kinase 4 in Pancreatic Cancer
Source: Hum Mutat. 2026 May 3;2026:7729933. doi: 10.1155/humu/7729933 (PMC13136522; doi:10.1155/humu/7729933)
Supplement: Supplementary file 4 — Supporting Information 4 Table S1: Primer sequences. Table S2: Gene silencing sequences. [file HUMU-2026-7729933-s004.xlsx]

## Sheet: Supplementary Table 1
Supplementary Table 1. Primer sequences
Gene	FORWARD	REVERSE
AK4	CACGCCTAATGATGTCCGAGTTG	GGCTTCGGCTTGTCCTAATGTC
ACTIN	GGCCAACCGCGAGAAGATGAC	GGATAGCACAGCCTGGATAGCAAC

## Sheet: Supplementary Table 2
Supplementary Table 2. Gene silencing sequences
ID	sense（5'-3'）	antisense（5'-3'）
AK4-Homo-423	GCCAGAGGAUCGCCCAGAATT	UUCUGGGCGAUCCUCUGGCTT
AK4-Homo-570	GCCUAAUGAUGUCCGAGUUTT	AACUCGGACAUCAUUAGGCTT
AK4-Homo-746	CCUCCUAGCGGAAGGGUAUTT	AUACCCUUCCGCUAGGAGGTT
AK4-Homo-835	GGAGGAUGAUAAACCCGAATT	UUCGGGUUUAUCAUCCUCCTT
